# Supplementary material for: A Selective Histone Deacetylase Inhibitor Induces Autophagy and Cell Death via SCNN1A Downregulation in Glioblastoma Cells
Source: Cancers (Basel). 2022 Sep 19;14(18):4537. doi: 10.3390/cancers14184537 (PMC9496778; doi:10.3390/cancers14184537)
Supplement: Supplementary file 1 [file cancers-14-04537-s001.zip]

Archive with 3 entries (3 files):
- cancers-1882636-supplementary figures.pdf
- Supplemental Materials File S1. Western blot.pdf
- Supplementary Table S1.pdf
